# Supplementary material for: Tumidusternus, a new genus of Aspidimerini from China (Coleoptera, Coccinellidae)
Source: Zookeys. 2015 Jul 2;(511):81–7. doi: 10.3897/zookeys.511.9582 (PMC4523746; doi:10.3897/zookeys.511.9582)
Supplement: XML Treatment for Tumidusternus fujianensis [file zookeys.511.9582-treatment2.xml]

<!DOCTYPE tp:taxon-treatment
  PUBLIC "-//TaxonX//DTD Taxonomic Treatment Publishing DTD v0 20100105//EN" "tax-treatment-NSO.dtd">
<tp:taxon-treatment xmlns:tp="http://www.plazi.org/taxpub"><tp:treatment-meta><kwd-group><label>Taxon classification</label><kwd><named-content content-type="kingdom">Animalia</named-content></kwd><kwd><named-content content-type="order">Coleoptera</named-content></kwd><kwd><named-content content-type="family">Coccinellidae</named-content></kwd></kwd-group><mixed-citation publication-type="journal"><person-group><name><surname>Huo</surname><given-names>Lizhi</given-names></name><name><surname>Li</surname><given-names>Wenjing</given-names></name><name><surname>Chen</surname><given-names>Xiaosheng</given-names></name><name><surname>Wang</surname><given-names>Xingmin</given-names></name><name><surname>Ren</surname><given-names>Shunxiang</given-names></name></person-group><article-title><italic><tp:taxon-name><tp:taxon-name-part taxon-name-part-type="genus">Tumidusternus</tp:taxon-name-part></tp:taxon-name></italic>, a new genus of <tp:taxon-name><tp:taxon-name-part taxon-name-part-type="tribe">Aspidimerini</tp:taxon-name-part></tp:taxon-name> from China (<tp:taxon-name><tp:taxon-name-part taxon-name-part-type="order">Coleoptera</tp:taxon-name-part></tp:taxon-name>, <tp:taxon-name><tp:taxon-name-part taxon-name-part-type="family">Coccinellidae</tp:taxon-name-part></tp:taxon-name>)</article-title><source>Zookeys</source><day>2</day><month>7</month><year>2015</year><volume>2015</volume><issue>511</issue><fpage>81</fpage><lpage>87</lpage><pub-id pub-id-type="doi">10.3897/zookeys.511.9582</pub-id></mixed-citation></tp:treatment-meta><tp:nomenclature><tp:taxon-name>
                        <tp:taxon-name-part taxon-name-part-type="genus">Tumidusternus</tp:taxon-name-part>
                        <tp:taxon-name-part taxon-name-part-type="species">fujianensis</tp:taxon-name-part>
                        <object-id xmlns:xlink="http://www.w3.org/1999/xlink" content-type="zoobank" xlink:type="simple">http://zoobank.org/1361BBDF-EBC3-45DD-8C06-BCD425C94C81</object-id>
                    </tp:taxon-name><tp:taxon-authority>Huo &amp; Ren</tp:taxon-authority><tp:taxon-status xmlns:xlink="http://www.w3.org/1999/xlink" xlink:type="simple">sp. n.</tp:taxon-status><xref ref-type="fig" rid="F2">Figure 2</xref><!--PageBreak--><!--PageBreak--></tp:nomenclature><tp:treatment-sec sec-type="Types"><title>Types.</title><p><bold>Holotype</bold>: 1♂, <bold>China: Fujian Prov.</bold>: Xiangxi Village, Nanjing County, [<named-content xmlns:xlink="http://www.w3.org/1999/xlink" content-type="dwc:verbatimCoordinates" xlink:type="simple">24°31.07'N, 117°17.08'E</named-content>], ca255m, 18.VIII.2012, Huo LZ et al. leg.</p><p><bold>Paratypes</bold> (8): 1♂2♀, with same data as holotype; <bold>Guangdong Prov.</bold>: 1♂, Hengshitang Town, Yingde City, [<named-content xmlns:xlink="http://www.w3.org/1999/xlink" content-type="dwc:verbatimCoordinates" xlink:type="simple">24°18.51'N, 113°22.60'E</named-content>], ca185m, 5.X.2004, Ren SX et al. leg; 1♂, Shimentai Village, Yingde City, [<named-content xmlns:xlink="http://www.w3.org/1999/xlink" content-type="dwc:verbatimCoordinates" xlink:type="simple">24°25.38'N, 113°18.14'E</named-content>], ca420m, 29.X.2004, Wang XM leg; 1♂ (deposited in IOZ), Guangdong Ruyuan Grand Canyon, Ruyuan County, [<named-content xmlns:xlink="http://www.w3.org/1999/xlink" content-type="dwc:verbatimCoordinates" xlink:type="simple">24°31.22'N, 113°07.38'E</named-content>], ca650m, 23.IX.2005, Wang XM leg; 1♂1♀, Yinna Mountain, Meizhou City, [<named-content xmlns:xlink="http://www.w3.org/1999/xlink" content-type="dwc:verbatimCoordinates" xlink:type="simple">24°24.16'N, 116°23.40'E</named-content>], ca450m, 11.X.2014, Wang XM et al. leg.</p></tp:treatment-sec><tp:treatment-sec sec-type="Diagnosis"><title>Diagnosis.</title><p>This species can be easily distinguished from all known <tp:taxon-name><tp:taxon-name-part taxon-name-part-type="tribe">Aspidimerini</tp:taxon-name-part></tp:taxon-name> species by its tumid prosternum.</p></tp:treatment-sec><tp:treatment-sec sec-type="Description"><title>Description.</title><p>TL: 2.73–2.95 mm, TW: 2.11–2.35 mm, TH: 1.35–1.46 mm, TL/TW: 1.25–1.29; PL/PW: 0.49–0.52; EL/EW: 1.02–1.06, HW/PW: 0.59–0.62; PW/EW: 0.72–0.73. ID/HW: 0.49–0.50.</p><p>Body oblong oval, densely covered with short, silver white pubescence (Fig. <xref ref-type="fig" rid="F2">2a–c</xref>). Pronotum black with anterior margin and anterior corners yellowish brown (Fig. <xref ref-type="fig" rid="F2">2b</xref>). Scutellum black. Elytra black with apical 1/3 yellowish brown (Fig. <xref ref-type="fig" rid="F2">2a, c</xref>). Underside black except prothoracic hypomeron yellowish brown, prosternum, legs and lateral, and posterior margins of abdomen reddish brown (Fig. <xref ref-type="fig" rid="F2">2d</xref>).</p><p>Punctures on frons coarse and very dense, 0.2–0.5 diameters apart; on elytra and pronotum sparse, 1.0–3.0 diameters apart; on metaventrite densely distributed, 0.5–3.0 diameters apart. Ventral surface with short, dense, silver pubescence.</p><!--PageBreak--><p><bold>Male genitalia.</bold> Penis slender, curved at basal half, apex pointed (Fig. <xref ref-type="fig" rid="F2">2f</xref>). Penis capsule with inner arm slightly longer and thinner than outer one. Tegminal strut as long as main part of the tegmen. Parameres 2 times of phallobase length and 1.5 times <!--PageBreak-->of penis guide length, apical half with long sparse setae (Fig. <xref ref-type="fig" rid="F2">2g–h</xref>). Penis guide 4 times as long as wide, parallel for basal 3/4, then convergent to rounded apex (Fig. <xref ref-type="fig" rid="F2">2i</xref>).</p><p><bold>Female genitalia.</bold> Coxites subtriangular (Fig. <xref ref-type="fig" rid="F2">2e</xref>), with dense, short terminal setae. Spermatheca curved, C-shaped, with distinct ramus and short nodulus (Fig. <xref ref-type="fig" rid="F2">2j</xref>).</p></tp:treatment-sec><tp:treatment-sec sec-type="Etymology"><title>Etymology.</title><p>The specific name refers to the holotype locality, Fujian, China.</p></tp:treatment-sec><tp:treatment-sec sec-type="Distribution"><title>Distribution.</title><p>China (Fujian, Guangdong).</p></tp:treatment-sec><tp:treatment-sec sec-type="Key to the genera of Aspidimerini"><title>Key to the genera of <italic><tp:taxon-name><tp:taxon-name-part taxon-name-part-type="genus">Aspidimerini</tp:taxon-name-part></tp:taxon-name></italic></title><table-wrap content-type="key" position="anchor" orientation="portrait"><table id="TID0ENKAC" rules="all"><tbody><tr><td rowspan="1" colspan="1">1</td><td rowspan="1" colspan="1">Prosternal carinae absent</td><td rowspan="1" colspan="1"><bold><italic><tp:taxon-name><tp:taxon-name-part taxon-name-part-type="genus">Acarinus</tp:taxon-name-part></tp:taxon-name></italic> Kapur, 1948</bold></td></tr><tr><td rowspan="1" colspan="1">–</td><td rowspan="1" colspan="1">Prosternal carinae distinct</td><td rowspan="1" colspan="1"><bold>2</bold></td></tr><tr><td rowspan="1" colspan="1">2</td><td rowspan="1" colspan="1">Prosternal fold absent</td><td rowspan="1" colspan="1"><bold><italic><tp:taxon-name><tp:taxon-name-part taxon-name-part-type="genus">Trigonocarinatus</tp:taxon-name-part></tp:taxon-name></italic> Huo &amp; Ren, 2015</bold></td></tr><tr><td rowspan="1" colspan="1">–</td><td rowspan="1" colspan="1">Prosternal fold distinct</td><td rowspan="1" colspan="1"><bold>3</bold></td></tr><tr><td rowspan="1" colspan="1"><!--PageBreak-->3</td><td rowspan="1" colspan="1">Antennal club fusiform, terminal antennomere conical, as long as penultimate antennomere; trochanter-femur club of front leg extremely broad with inner margin straight at mid length</td><td rowspan="1" colspan="1"><bold>4</bold></td></tr><tr><td rowspan="1" colspan="1">–</td><td rowspan="1" colspan="1">Antennal club clavate, terminal antennomere rounded, distinctly shorter than penultimate one, trochanter-femur club of front leg moderately broad with inner margin curved</td><td rowspan="1" colspan="1"><bold>5</bold></td></tr><tr><td rowspan="1" colspan="1">4</td><td rowspan="1" colspan="1">Middle part of prosternum extremely tumid, highly raised above the ventral surface of the body</td><td rowspan="1" colspan="1"><bold><italic><tp:taxon-name><tp:taxon-name-part taxon-name-part-type="genus">Tumidusternus</tp:taxon-name-part></tp:taxon-name></italic> Huo &amp; Ren, gen. n.</bold></td></tr><tr><td rowspan="1" colspan="1">–</td><td rowspan="1" colspan="1">Middle part of prosternum not tumid, only the rectangular area enclosed by carinae lies at higher level than lateral parts outside carinae</td><td rowspan="1" colspan="1"><bold><italic><tp:taxon-name><tp:taxon-name-part taxon-name-part-type="genus">Pseudaspidimerus</tp:taxon-name-part></tp:taxon-name></italic> Kapur, 1948</bold></td></tr><tr><td rowspan="1" colspan="1">5</td><td rowspan="1" colspan="1">Middle part of prosternum evenly convex, carinae widely divergent anteriorly, the area between them convex and widening anteriorly to form a chin-band; trochanter-femur club with inner margin angulate at middle</td><td rowspan="1" colspan="1"><bold><italic><tp:taxon-name><tp:taxon-name-part taxon-name-part-type="genus">Aspidimerus</tp:taxon-name-part></tp:taxon-name></italic> Mulsant, 1850</bold></td></tr><tr><td rowspan="1" colspan="1">–</td><td rowspan="1" colspan="1">Middle part of prosternum flat, carinae varying in outline; trochanter-femur club with inner margin perfectly arcuate</td><td rowspan="1" colspan="1"><bold><italic><tp:taxon-name><tp:taxon-name-part taxon-name-part-type="genus">Cryptogonus</tp:taxon-name-part></tp:taxon-name></italic> Mulsant, 1850</bold></td></tr></tbody></table></table-wrap></tp:treatment-sec><tp:treatment-sec><!--Section generated to contain objects referenced in tp:taxon-treatment.--><fig id="F2" position="float" orientation="portrait"><label>Figure 2.</label><caption><p><italic><tp:taxon-name><tp:taxon-name-part taxon-name-part-type="genus">Tumidusternus</tp:taxon-name-part> <tp:taxon-name-part taxon-name-part-type="species">fujianensis</tp:taxon-name-part></tp:taxon-name></italic> Huo &amp; Ren, sp. n. <bold>a</bold> dorsal view <bold>b</bold> anterior view <bold>c</bold> lateral view <bold>d</bold> ventral view <bold>e</bold> ovipositor <bold>f</bold> penis <bold>g</bold> lateral view of tegmen <bold>h</bold> ventral view of tegmen <bold>i</bold> ventral view of penis guide <bold>j</bold> spermatheca.</p></caption><graphic xmlns:xlink="http://www.w3.org/1999/xlink" xlink:href="zookeys-511-081-g002.jpg" position="float" orientation="portrait" xlink:type="simple" id="oo_46270.jpg"/></fig></tp:treatment-sec></tp:taxon-treatment>
